# Supplementary material for: Programmed cell death ligand 1 in correlation with BRAFV600E mutation, molecular characteristics and biological behavior in ameloblastoma
Source: Front Immunol. 2026 Jun 16;17:1762600. doi: 10.3389/fimmu.2026.1762600 (PMC13314622; doi:10.3389/fimmu.2026.1762600)
Supplement: Supplementary file 1 [file DataSheet1.zip]

Archive with 147 entries (145 files):
- X0019139 李豪测序结果/
- X0019139 李豪测序结果/M2603281805-09071_BRAF-V600E-F.ab1
- X0019139 李豪测序结果/M2603281805-09071_BRAF-V600E-F.seq
- X0019139 李豪测序结果/M2603281805-09071_BRAF-V600E-R.ab1
- X0019139 李豪测序结果/M2603281805-09071_BRAF-V600E-R.seq
- X0019139 李豪测序结果/M2603281806-09016_BRAF-V600E-F.ab1
- X0019139 李豪测序结果/M2603281806-09016_BRAF-V600E-F.seq
- X0019139 李豪测序结果/M2603281806-09016_BRAF-V600E-R.ab1
- X0019139 李豪测序结果/M2603281806-09016_BRAF-V600E-R.seq
- X0019139 李豪测序结果/M2603281807-08648_BRAF-V600E-F.ab1
- X0019139 李豪测序结果/M2603281807-08648_BRAF-V600E-F.seq
- X0019139 李豪测序结果/M2603281807-08648_BRAF-V600E-R.ab1
- X0019139 李豪测序结果/M2603281807-08648_BRAF-V600E-R.seq
- X0019139 李豪测序结果/M2603281808-04109_BRAF-V600E-F.ab1
- X0019139 李豪测序结果/M2603281808-04109_BRAF-V600E-F.seq
- X0019139 李豪测序结果/M2603281808-04109_BRAF-V600E-R.ab1
- X0019139 李豪测序结果/M2603281808-04109_BRAF-V600E-R.seq
- X0019139 李豪测序结果/M2603281809-00492_BRAF-V600E-F.ab1
- X0019139 李豪测序结果/M2603281809-00492_BRAF-V600E-F.seq
- X0019139 李豪测序结果/M2603281809-00492_BRAF-V600E-R.ab1
- X0019139 李豪测序结果/M2603281809-00492_BRAF-V600E-R.seq
- X0019139 李豪测序结果/M2603281810-69021_BRAF-V600E-F.ab1
- X0019139 李豪测序结果/M2603281810-69021_BRAF-V600E-F.seq
- X0019139 李豪测序结果/M2603281810-69021_BRAF-V600E-R.ab1
- X0019139 李豪测序结果/M2603281810-69021_BRAF-V600E-R.seq
- X0019139 李豪测序结果/M2603281811-50978_BRAF-V600E-F.ab1
- X0019139 李豪测序结果/M2603281811-50978_BRAF-V600E-F.seq
- X0019139 李豪测序结果/M2603281811-50978_BRAF-V600E-R.ab1
- X0019139 李豪测序结果/M2603281811-50978_BRAF-V600E-R.seq
- X0019139 李豪测序结果/M2603281812-28240_BRAF-V600E-F.ab1
- X0019139 李豪测序结果/M2603281812-28240_BRAF-V600E-F.seq
- X0019139 李豪测序结果/M2603281812-28240_BRAF-V600E-R.ab1
- X0019139 李豪测序结果/M2603281812-28240_BRAF-V600E-R.seq
- X0019139 李豪测序结果/M2603281813-13567_BRAF-V600E-F.ab1
- X0019139 李豪测序结果/M2603281813-13567_BRAF-V600E-F.seq
- X0019139 李豪测序结果/M2603281813-13567_BRAF-V600E-R.ab1
- X0019139 李豪测序结果/M2603281813-13567_BRAF-V600E-R.seq
- X0019139 李豪测序结果/M2603281814-11405_BRAF-V600E-F.ab1
- X0019139 李豪测序结果/M2603281814-11405_BRAF-V600E-F.seq
- X0019139 李豪测序结果/M2603281814-11405_BRAF-V600E-R.ab1
- X0019139 李豪测序结果/M2603281814-11405_BRAF-V600E-R.seq
- X0019139 李豪测序结果/M2603281815-60418_BRAF-V600E-F.ab1
- X0019139 李豪测序结果/M2603281815-60418_BRAF-V600E-F.seq
- X0019139 李豪测序结果/M2603281815-60418_BRAF-V600E-R.ab1
- X0019139 李豪测序结果/M2603281815-60418_BRAF-V600E-R.seq
- X0019139 李豪测序结果/M2603281816-47316_BRAF-V600E-F.ab1
- X0019139 李豪测序结果/M2603281816-47316_BRAF-V600E-F.seq
- X0019139 李豪测序结果/M2603281816-47316_BRAF-V600E-R.ab1
- X0019139 李豪测序结果/M2603281816-47316_BRAF-V600E-R.seq
- X0019139 李豪测序结果/M2603281817-11175_BRAF-V600E-F.ab1
- X0019139 李豪测序结果/M2603281817-11175_BRAF-V600E-F.seq
- X0019139 李豪测序结果/M2603281817-11175_BRAF-V600E-R.ab1
- X0019139 李豪测序结果/M2603281817-11175_BRAF-V600E-R.seq
- X0019139 李豪测序结果/M2603281818-12376_BRAF-V600E-F.ab1
- X0019139 李豪测序结果/M2603281818-12376_BRAF-V600E-F.seq
- X0019139 李豪测序结果/M2603281818-12376_BRAF-V600E-R.ab1
- X0019139 李豪测序结果/M2603281818-12376_BRAF-V600E-R.seq
- X0019139 李豪测序结果/M2603281819-07733_BRAF-V600E-F.ab1
- X0019139 李豪测序结果/M2603281819-07733_BRAF-V600E-F.seq
- X0019139 李豪测序结果/M2603281819-07733_BRAF-V600E-R.ab1
- X0019139 李豪测序结果/M2603281819-07733_BRAF-V600E-R.seq
- X0019139 李豪测序结果/M2603281820-42393_BRAF-V600E-F.ab1
- X0019139 李豪测序结果/M2603281820-42393_BRAF-V600E-F.seq
- X0019139 李豪测序结果/M2603281820-42393_BRAF-V600E-R.ab1
- X0019139 李豪测序结果/M2603281820-42393_BRAF-V600E-R.seq
- X0019139 李豪测序结果/M2603281821-56194_BRAF-V600E-F.ab1
- X0019139 李豪测序结果/M2603281821-56194_BRAF-V600E-F.seq
- X0019139 李豪测序结果/M2603281821-56194_BRAF-V600E-R.ab1
- X0019139 李豪测序结果/M2603281821-56194_BRAF-V600E-R.seq
- X0019139 李豪测序结果/M2603281822-59566_BRAF-V600E-F.ab1
- X0019139 李豪测序结果/M2603281822-59566_BRAF-V600E-F.seq
- X0019139 李豪测序结果/M2603281822-59566_BRAF-V600E-R.ab1
- X0019139 李豪测序结果/M2603281822-59566_BRAF-V600E-R.seq
- X0019139 李豪测序结果/M2603281823-02714_BRAF-V600E-F.ab1
- X0019139 李豪测序结果/M2603281823-02714_BRAF-V600E-F.seq
- X0019139 李豪测序结果/M2603281823-02714_BRAF-V600E-R.ab1
- X0019139 李豪测序结果/M2603281823-02714_BRAF-V600E-R.seq
- X0019139 李豪测序结果/M2603281824-05650_BRAF-V600E-F.ab1
- X0019139 李豪测序结果/M2603281824-05650_BRAF-V600E-F.seq
- X0019139 李豪测序结果/M2603281824-05650_BRAF-V600E-R.ab1
- X0019139 李豪测序结果/M2603281824-05650_BRAF-V600E-R.seq
- X0019139 李豪测序结果/M2603281825-13993_BRAF-V600E-F.ab1
- X0019139 李豪测序结果/M2603281825-13993_BRAF-V600E-F.seq
- X0019139 李豪测序结果/M2603281825-13993_BRAF-V600E-R.ab1
- X0019139 李豪测序结果/M2603281825-13993_BRAF-V600E-R.seq
- X0019139 李豪测序结果/M2603281826-33602_BRAF-V600E-F.ab1
- X0019139 李豪测序结果/M2603281826-33602_BRAF-V600E-F.seq
- X0019139 李豪测序结果/M2603281826-33602_BRAF-V600E-R.ab1
- X0019139 李豪测序结果/M2603281826-33602_BRAF-V600E-R.seq
- X0019139 李豪测序结果/M2603281827-34005_BRAF-V600E-F.ab1
- X0019139 李豪测序结果/M2603281827-34005_BRAF-V600E-F.seq
- X0019139 李豪测序结果/M2603281827-34005_BRAF-V600E-R.ab1
- X0019139 李豪测序结果/M2603281827-34005_BRAF-V600E-R.seq
- X0019139 李豪测序结果/M2603281828-39543_BRAF-V600E-F.ab1
- X0019139 李豪测序结果/M2603281828-39543_BRAF-V600E-F.seq
- X0019139 李豪测序结果/M2603281828-39543_BRAF-V600E-R.ab1
- X0019139 李豪测序结果/M2603281828-39543_BRAF-V600E-R.seq
- X0019139 李豪测序结果/M2603281829-40949_BRAF-V600E-F.ab1
- X0019139 李豪测序结果/M2603281829-40949_BRAF-V600E-F.seq
- X0019139 李豪测序结果/M2603281829-40949_BRAF-V600E-R.ab1
- X0019139 李豪测序结果/M2603281829-40949_BRAF-V600E-R.seq
- X0019139 李豪测序结果/M2603281830-36206_BRAF-V600E-F.ab1
- X0019139 李豪测序结果/M2603281830-36206_BRAF-V600E-F.seq
- X0019139 李豪测序结果/M2603281830-36206_BRAF-V600E-R.ab1
- X0019139 李豪测序结果/M2603281830-36206_BRAF-V600E-R.seq
- X0019139 李豪测序结果/M2603281831-34869_BRAF-V600E-F.ab1
- X0019139 李豪测序结果/M2603281831-34869_BRAF-V600E-F.seq
- X0019139 李豪测序结果/M2603281831-34869_BRAF-V600E-R.ab1
- X0019139 李豪测序结果/M2603281831-34869_BRAF-V600E-R.seq
- X0019139 李豪测序结果/M2603281832-15329_BRAF-V600E-F.ab1
- X0019139 李豪测序结果/M2603281832-15329_BRAF-V600E-F.seq
- X0019139 李豪测序结果/M2603281832-15329_BRAF-V600E-R.ab1
- X0019139 李豪测序结果/M2603281832-15329_BRAF-V600E-R.seq
- X0019139 李豪测序结果/M2603281833-18355_BRAF-V600E-F.ab1
- X0019139 李豪测序结果/M2603281833-18355_BRAF-V600E-F.seq
- X0019139 李豪测序结果/M2603281833-18355_BRAF-V600E-R.ab1
- X0019139 李豪测序结果/M2603281833-18355_BRAF-V600E-R.seq
- X0019139 李豪测序结果/拼接结果/
- X0019139 李豪测序结果/拼接结果/M2603281805-09071.seq
- X0019139 李豪测序结果/拼接结果/M2603281806-09016.seq
- X0019139 李豪测序结果/拼接结果/M2603281807-08648.seq
- X0019139 李豪测序结果/拼接结果/M2603281808-04109.seq
- X0019139 李豪测序结果/拼接结果/M2603281809-00492.seq
- X0019139 李豪测序结果/拼接结果/M2603281810-69021.seq
- X0019139 李豪测序结果/拼接结果/M2603281811-50978.seq
- X0019139 李豪测序结果/拼接结果/M2603281812-28240.seq
- X0019139 李豪测序结果/拼接结果/M2603281813-13567.seq
- X0019139 李豪测序结果/拼接结果/M2603281814-11405.seq
- X0019139 李豪测序结果/拼接结果/M2603281815-60418.seq
- X0019139 李豪测序结果/拼接结果/M2603281816-47316.seq
- X0019139 李豪测序结果/拼接结果/M2603281817-11175.seq
- X0019139 李豪测序结果/拼接结果/M2603281818-12376.seq
- X0019139 李豪测序结果/拼接结果/M2603281819-07733.seq
- X0019139 李豪测序结果/拼接结果/M2603281820-42393.seq
- X0019139 李豪测序结果/拼接结果/M2603281821-56194.seq
- X0019139 李豪测序结果/拼接结果/M2603281822-59566.seq
- X0019139 李豪测序结果/拼接结果/M2603281823-02714.seq
- X0019139 李豪测序结果/拼接结果/M2603281824-05650.seq
- X0019139 李豪测序结果/拼接结果/M2603281825-13993.seq
- X0019139 李豪测序结果/拼接结果/M2603281826-33602.seq
- X0019139 李豪测序结果/拼接结果/M2603281827-34005.seq
- X0019139 李豪测序结果/拼接结果/M2603281828-39543.seq
- X0019139 李豪测序结果/拼接结果/M2603281829-40949.seq
- X0019139 李豪测序结果/拼接结果/M2603281830-36206.seq
- X0019139 李豪测序结果/拼接结果/M2603281831-34869.seq
- X0019139 李豪测序结果/拼接结果/M2603281832-15329.seq
- X0019139 李豪测序结果/拼接结果/M2603281833-18355.seq
