# Supplementary material for: Programmed cell death ligand 1 in correlation with BRAFV600E mutation, molecular characteristics and biological behavior in ameloblastoma
Source: Front Immunol. 2026 Jun 16;17:1762600. doi: 10.3389/fimmu.2026.1762600 (PMC13314622; doi:10.3389/fimmu.2026.1762600)
Supplement: Supplementary file 1 [file DataSheet1.zip › X0019139 李豪测序结果/M2603281820-42393_BRAF-V600E-R.seq]

AGATCCACAAATGGATCCAGACAACTGTTCAAACTGATGGGACCCACTCCATCGAGATTTCACTGTAGCTAGACCAAAAT
CACCTATTTTTACTGTGAGGTCTTCATGAAGAAATATATCTGAGGTGTAGTAAGTAAAGGAAAACAGTAGATCTCATTTT
CCTATCAGAGCAAGCATTATGAA
