# Supplementary material for: Programmed cell death ligand 1 in correlation with BRAFV600E mutation, molecular characteristics and biological behavior in ameloblastoma
Source: Front Immunol. 2026 Jun 16;17:1762600. doi: 10.3389/fimmu.2026.1762600 (PMC13314622; doi:10.3389/fimmu.2026.1762600)
Supplement: Supplementary file 1 [file DataSheet1.zip › X0019139 李豪测序结果/拼接结果/M2603281815-60418.seq]

>M2603281815-60418-Contig1
TCATAATGCTTGCTCTGATAGGAAAATGAGATCTACTGTTTTCCTTTACTTACTACACCTCAGATATATTTCTTCATGAAGACCTCACAGTAAAAATAGGTGATTTTGGTCTAGCTACAGTGAAATCTCGATGGAGTGGGTCCCATCAGTTTGAACAGTTGTCTGGATCCATTTTGTGGATGGTAAGAATTGAGGCTATTTTTCCACTGATTAAATTTTTGGCC
